# Supplementary material for: Dexamethasone improves thymoma-associated myasthenia gravis via the AKT-mTOR pathway
Source: Naunyn Schmiedebergs Arch Pharmacol. 2023 Jul 27;397(2):817–28. doi: 10.1007/s00210-023-02641-z (PMC10791733; doi:10.1007/s00210-023-02641-z)
Supplement: Supplementary file 1 — Supplementary file1 (XLSX 14 KB) [file 210_2023_2641_MOESM1_ESM.xlsx]

## Sheet: Sheet1
Frozen tissue	Paraffin tissue	gender	age	Year of birth	Discharge diagnosis	Date of admission	Date of discharge	Length of stay in hospital (days)	Modified Ossermann typing	MGFA	Neostigmine test (positive = 1; negative = 0)	Anti-AChR	Anti-MUSK	Massoka Staging	TNM Staging	Postoperative massaoka staging	Bromipistin	DXMS	Date of surgery	Pathology Number	Pathological findings
√	√	female	52	1967	Thymic tumour type B2/B3 Myasthenia gravis oculi type Hypertension grade 1 (high risk) Pathological diagnosis:	2019.01.16	2019.01.28	12	I	I	1	0	0	IIA	T1N0M0	IIA	60 mg TID	none	2019.01.22	1902405	(anterior mediastinum) thymoma (B2/B3) with small focal invasion of the envelope, immunohistochemical staining shows: epithelial cells positive for CK19/CK5/CK6, lymphocytes positive for TDT/CD99/CD5/CD20 and CD3, negative for CD117 EMA
√	√	female	59	1960	Thymoma AB, myasthenia gravis mild generalized type, hypertension grade 2 (very high risk), type 2 diabetes liver cyst pancreatic cyst? Left hydronephrosis with renal stone Personal history of cesarean delivery	2019.03.14	2019.03.30	16	IIA	IIA	1	1	0	IIB	T1N0M0	IIB	60 mg TID	none	2019.03.25	1909157	Thymoma, considered AB, invading the peritoneum, staining positive for CK19 in epithelial cells, partially positive for CD20, positive for CD3 and CD99 in tumorigenic lymphocytes, scattered few positive for CD5 and CD117, negative for EMA
√	√	male	41	1978	B1/B2 thymic tumour, myasthenia gravis oculomotor type, hypertension grade 3, renal calculi, multiple enlarged lymph nodes, post-operative renal calculi	2019.07.01	2019.07.15	14	I	I	1	1	0	IIA	T1N0M0	IIA	60 mg TID	none	2019.07.09	1922448	(anterior mediastinum) thymoma, type B1B2, invading the envelope. Immunohistochemical staining showed positive tumour epithelial cells for CK19 and CK5/CK6, positive lymphocytes for CD3 CD5 TDT and CD99, negative for CD20 and EMA.
	√	female	59	1960	AB thymoma, myasthenia gravis oculi type, type 2 diabetes mellitus	2019.07.17	2019.07.30	13	I	I	1	1	0	IIA	T1N0M0	IIA	60mg Q6H	none	2019.07.25	1924699	Anterior mediastinal and thymic thymoma AB with focal invasion of the pericardium
√	√	female	72	1947	thymoma type B2, myasthenia gravis oculomotor type, coronary arteriosclerotic heart disease, mild obstructive ventilatory dysfunction, dilated common bile duct, coronary arteriosclerotic heart disease, post gallbladder surgery	2019.09.02	2019.09.17	15	I	I	1	1	0	IIIA	T3NOMO	IIIA	60mg TID	none	2019.09.09	1930166	Thymoma type B2, invading lung tissue and pericardium, immunohistochemical staining shows tumourous epithelium positive for CK19,CK5/6,P63, positive for P40, scattered positive for CD20, tumourous lymphocytes positive for CD99,TDT,CD3,CD2,CD5, negative for CD117,CK7,TTF-1/CEA and CD21, KI67 index 85%
	√	male	31	1988	Thymic tumour type B2, myasthenia gravis mild generalised	2019.09.27	2019.10.17	20	IIA	IIA	1	1	0	IIA	T1N0M0	IIA	60mg BID	none	2019.10.09	1933220	Thymus (B2 thymoma) with localized invasion of the pericardium and mediastinal pleura; immunohistochemical staining shows positive epithelioid cells for CK19 and negative for EMA, CD5, and CD117; lymph node cells are positive for TdT and CD1α
√	√	male	68	1951	B3 thymoma, left thoracic mass, myasthenia gravis type explosive, bilateral pleural hypertrophy, esophageal hiatal hernia, hypertension grade 3 very high risk, sequelae of cerebral infarction, cerebral atrophy	2019.05.13	2019.06.16	34	III	IIIB	1	0	0				90mg Q6H	DXMS 5mg QD	2019.06.03	1917809	Anterior mediastinal thymoma type B3
√	√	male	21	1998	Thymic tumour type B2, myasthenia gravis osserman staging IIb	2019.08.27	2019.09.10	14	IIB	IIB	1	1	0	IIB	T1N0M0	IIB	60mg TID	DXMS 2mg BID	2019.09.05	1929834	Thymoma B2/B1 invading the envelope, invading the left mediastinal pleura, immunohistochemically positive for CK19/CK5/CK6 epithelial cells, positive for TDT lymphocytes, positive for CD1A 2. Right mediastinal lymph node showing reactive hyperplasia
√	√	male	32	1987	B3 thymoma, myasthenia gravis acute severe type, fatty liver mild, severe restrictive ventilatory dysfunction	2019.0.10	2019.10.03	23	IIB	IIB	1	1	0				60mg QID	DXMS 5mg QD	2019.09.20	1931880	Anterior mediastinum, thymoma type B3 with extensive fibrosis, vitreous changes and focal calcifications, focal haemorrhage, cystic lesion Immunohistochemistry shows tumourous epithelial cells positive for CK and CK19, negative for CD117 and CD15, positive for lymphocytes TDT CD99\CD3\CD5, visible lymphoid follicles, positive for CK20, peripheral thymic hyperplasia 2. 1 lymph node seen, no tumour…
	√	female	33	1987	Thymic junctional tumour, severe myasthenia gravis, moderate allodynia, personal history of caesarean section	2020.01.02	2020.01.18	16	IIB	IIIA	1	1	0	IIB	T1N0M0	I	90mg QID	DXMS 5mg QD	2020.01.13	2001413	Thymoma type B2/B3, invading surrounding adipose tissue, immunohistochemical staining positive for epithelial CK and CK19, negative for EMA, positive for lymphocytes, TDT, CD99 and CD1A
√	√	female	47	1973	Thymic malignancy type B1B2, myasthenia gravis, moderate generalized type, thymic hyperplasia, pulmonary shadow right pulmonary nodule, liver cyst, arteriosclerosis	2020.04.03	2020.04.25	22	IIB	IIIA	1	1	0	IIB	T1N0M0	I	90mg TID	DXMS 2mg BID	2020.04.15	2006033	Anterior mediastinal thymoma with necrosis, sclerosis and lymphoid follicular hyperplasia, type B1B2, infiltrating surrounding fat, immunohistochemistry showing positive CK and EMA epithelium, positive TDT, CD1a and CD3, CD21 showing FDC network, high KI67 expression
√	√	male	56	1964	Thymic tumour type B1/B2, myasthenia gravis, acute severe type, hypertension 2 and intermediate risk	2020.06.30	2020.07.21	21	III	IIIA	1	1	0	IIA	T1N0M0	I	90mg QID	DXMS 2mg BID	2020.07.14	2016834	Thymoma B1/B2, localized invasion of the peritoneum, immunohistochemical staining shows tumourous epithelial cells positive for P36 and CK19, negative for CD5 and CD117, background lymphocytes are mainly T lymphocytes, positive for CD3/CD5/TDT and a few B lymphocytes, positive for CD20
